# Supplementary material for: Evaluation of Catfish Skin Gelatin-Based Edible Antimicrobial Coating with Lactic Acid and Potassium Sorbate on the Shelf Life and Quality of Fresh Catfish Fillets
Source: Gels. 2026 Jul 2;12(7):584. doi: 10.3390/gels12070584 (PMC13409432; doi:10.3390/gels12070584)
Supplement: Supplementary file 1 [file gels-12-00584-s001.zip]

Archive with 9 entries (9 files):
- Table S1 and S2 Aerobic plate count.pdf
- Table S11 and S12 pH values.pdf
- Table S13 and S14 L colorimeter values.pdf
- Table S15 and S16 a colorimeter values.pdf
- Table S17 and S18 b colorimeter values.pdf
- Table S3 and S4 Psychrophilic count.pdf
- Table S5 and S6 Pseudomonas counts.pdf
- Table S7 and S8 Yeast counts.pdf
- Table S9 and S10 Moisture percentage.pdf
